# Supplementary material for: The Availability and Nutritional Adequacy of Gluten-Free Bread and Pasta
Source: Nutrients. 2018 Sep 25;10(10):1370. doi: 10.3390/nu10101370 (PMC6213709; doi:10.3390/nu10101370)
Supplement: Supplementary file 1 [file nutrients-10-01370-s001.zip]

Archive with 4 entries (3 files):
- nutrients-354100-supplementary/
- nutrients-354100-supplementary/Supplementary table 1.pdf
- nutrients-354100-supplementary/Supplementary table 2.pdf
- nutrients-354100-supplementary/Supplementary Table 3.pdf
